# Supplementary material for: Bioinformatics delimitation of the psychrophilic and psychrotolerant actinobacteria isolated from the Polar Frontal waters of the Southern Ocean
Source: Data Brief. 2018 Mar 8;18:576–84. doi: 10.1016/j.dib.2018.03.014 (PMC5996221; doi:10.1016/j.dib.2018.03.014)
Supplement: Supplementary file 2 — Fig. S4. Consensus trees of 18 selected NUMTs. [file mmc2.zip]

Archive with 5 entries (4 files):
- mmc2/
- mmc2/CGR.zip
- mmc2/FCGR.zip
- mmc2/GC graphs.zip
- mmc2/QR Codes.zip
